# Supplementary material for: Diagnostic Efficiency of Pan-Immune-Inflammation Value to Predict Prostate Cancer in Patients with Prostate-Specific Antigen between 4 and 20 ng/mL
Source: J Clin Med. 2023 Jan 19;12(3):820. doi: 10.3390/jcm12030820 (PMC9917630; doi:10.3390/jcm12030820)
Supplement: Supplementary file 1 [file jcm-12-00820-s001.zip]

Archive with 1 entries (1 files):
- jcm-2101172-supplementary.pdf
